# Supplementary material for: Familial 4p Interstitial Deletion Provides New Insights and Candidate Genes Underlying This Rare Condition
Source: Genes (Basel). 2023 Mar 3;14(3):635. doi: 10.3390/genes14030635 (PMC10048360; doi:10.3390/genes14030635)
Supplement: Supplementary file 1 [file genes-14-00635-s001.zip]

Archive with 1 entries (1 files):
- genes-2257321-supplementary.pdf
